# Supplementary material for: The Critical Role of 12-Methyl Group of Anthracycline Dutomycin to Its Antiproliferative Activity
Source: Molecules. 2022 May 23;27(10):3348. doi: 10.3390/molecules27103348 (PMC9144609; doi:10.3390/molecules27103348)
Supplement: Supplementary file 1 [file molecules-27-03348-s001.zip]

Archive with 1 entries (1 files):
- molecules-1682839-SI.pdf
